# Supplementary material for: Effects of Ultra-Weak Fractal Electromagnetic Signals on Malassezia furfur
Source: Int J Mol Sci. 2023 Feb 17;24(4):4099. doi: 10.3390/ijms24044099 (PMC9964618; doi:10.3390/ijms24044099)
Supplement: Supplementary file 1 [file ijms-24-04099-s001.zip]

Archive with 1 entries (1 files):
- ijms-2113466-supplementary.xls
