# Supplementary material for: Effects of Ultra-Weak Fractal Electromagnetic Signals on Malassezia furfur
Source: Int J Mol Sci. 2023 Feb 17;24(4):4099. doi: 10.3390/ijms24044099 (PMC9964618; doi:10.3390/ijms24044099)
Supplement: Supplementary file 1 [file ijms-24-04099-s001.zip › ijms-2113466-supplementary.xls]

## Sheet: gene expression
Source data																-------- export format for origin -------					Statistics	Anova: Single Factor								t-Test: Two-Sample Assuming Equal Variances
batch	no.1	no.2	no.3	avg	stdev										batch	CTRL	HaCaT Mf	HaCaT Mf+ Fractos
																						if p-value < a level, reject H0.								excel t-test: paired two sample for means
																						If F-value > f-critical value, also reject H0
															IL-6							H0: means among 3 batches are not different;				H1: means are different
IL-6															1	0.065	0.18	0.12				SUMMARY IL-6								SUMMARY IL-6
CTR HaCaT	0.065	0.03	0.045	0.0466667	0.0143372										2	0.03	0.14	0.1				Groups	Count	Sum	Average	Variance				Variable 1	Variable 2				Variable 1	Variable 2
HaCaT Mf	0.18	0.14	0.16	0.16	0.0163299										3	0.045	0.16	0.08				Column 1	3	0.15	0.05	0.0004				0.0466667	0.16		Mean		0.0466667	0.1
HaCaT Mf+ WHITE	0.12	0.1	0.08	0.1	0.0163299																	Column 2	3	0.48	0.16	0.0004				0.000308333	0.0004		Variance		0.000308333	0.0004
															AVG	0.0466667	0.16	0.1				Column 3	3	0.3	0.1	0.0004				3	3		Observations		3	3
															SD	0.0143372	0.0163299	0.0163299				ANOVA								0.996616			Pearson Correlation		0.569495
															p-value		0.000108096	0.0171427				Source of Variation	SS	df	MS	F	P-value	F crit		0			Hypothesized Mean Difference		0
																	statistically significant					Between Groups	0.0182	2	0.0091	22.75	0.00158136	5.14325		2			df		2
															Δ [%]		342.857	37.5				Within Groups	0.0024	6	0.0004					-68			t Stat		-5.26077
																						Total	0.0206	8						0.000108096			P(T<=t) one-tail		0.0171427
																														2.91999			t Critical one-tail		2.91999
																														0.000216193			P(T<=t) two-tail		0.0342854
																														4.30265			t Critical two-tail		4.30265
IL-1a				avg	stdev										IL-1a							SUMMARY IL-1a								SUMMARY IL-1a
CTR HaCaT	0.025	0.036	0.042	0.0343333	0.00703957										1	0.025	0.09	0.07				Groups	Count	Sum	Average	Variance				Variable 1	Variable 2				Variable 1	Variable 2
HaCaT Mf	0.09	0.11	0.08	0.0933333	0.0124722										2	0.036	0.11	0.09				Column 1	3	0.103	0.0343333	7.43333e-05				0.0343333	0.0933333		Mean		0.0343333	0.0733333
HaCaT Mf+ WHITE	0.07	0.09	0.06	0.0733333	0.0124722										3	0.042	0.08	0.06				Column 2	3	0.28	0.0933333	0.000233333				7.43333e-05	0.000233333		Variance		7.43333e-05	0.000233333
																						Column 3	3	0.22	0.0733333	0.000233333				3	3		Observations		3	3
															AVG	0.0343333	0.0933333	0.0733333				ANOVA								-0.164517			Pearson Correlation		-0.164517
															SD	0.00703957	0.0124722	0.0124722				Source of Variation	SS	df	MS	F	P-value	F crit		0			Hypothesized Mean Difference		0
															p-value		0.0160031	0.0345253				Between Groups	0.005402	2	0.002701	14.9778	0.00464679	5.14325		2			df		2
																	statistically significant					Within Groups	0.001082	6	0.000180333					-5.45455			t Stat		-3.60555
															Δ [%]		271.845	21.4286				Total	0.006484	8						0.0160031			P(T<=t) one-tail		0.0345253
																														2.91999			t Critical one-tail		2.91999
																														0.0320061			P(T<=t) two-tail		0.0690507
																														4.30265			t Critical two-tail		4.30265
IL-8				avg	stdev										IL-8							SUMMARY IL-8								SUMMARY IL-8
CTR HaCaT	0.02	0.03	0.038	0.0293333	0.00736357										1	0.02	0.11	0.1				Groups	Count	Sum	Average	Variance				Variable 1	Variable 2				Variable 1	Variable 2
HaCaT Mf	0.11	0.18	0.14	0.143333	0.0286744										2	0.03	0.18	0.06				Column 1	3	0.088	0.0293333	8.13333e-05				0.0293333	0.143333		Mean		0.0293333	0.08
HaCaT Mf+ WHITE	0.1	0.06	0.08	0.08	0.0163299										3	0.038	0.14	0.08				Column 2	3	0.43	0.143333	0.00123333				8.13333e-05	0.00123333		Variance		8.13333e-05	0.0004
																						Column 3	3	0.24	0.08	0.0004				3	3		Observations		3	3
															AVG	0.0293333	0.143333	0.08				ANOVA								0.48413			Pearson Correlation		-0.554416
															SD	0.00736357	0.0286744	0.0163299				Source of Variation	SS	df	MS	F	P-value	F crit		0			Hypothesized Mean Difference		0
															p-value		0.0124464	0.0391145				Between Groups	0.0195742	2	0.00978711	17.1236	0.00331317	5.14325		2			df		2
																	statistically significant					Within Groups	0.00342933	6	0.000571556					-6.21921			t Stat		-3.36204
															Δ [%]		488.636	44.186				Total	0.0230036	8						0.0124464			P(T<=t) one-tail		0.0391145
																														2.91999			t Critical one-tail		2.91999
																														0.0248928			P(T<=t) two-tail		0.0782291
																														4.30265			t Critical two-tail		4.30265
																						SUMMARY hBD-2								SUMMARY hBD-2
hDB-2				avg	stdev										hBD-2							Groups	Count	Sum	Average	Variance				Variable 1	Variable 2				Variable 1	Variable 2
CTR HaCaT	0.053	0.06	0.067	0.06	0.00571548										1	0.053	0.115	0.15				Column 1	3	0.18	0.06	4.9e-05				0.06	0.11		Mean		0.06	0.143333
HaCaT Mf	0.115	0.105	0.11	0.11	0.00408248										2	0.06	0.105	0.135				Column 2	3	0.33	0.11	2.5e-05				4.9e-05	2.5e-05		Variance		4.9e-05	5.83333e-05
HaCaT Mf+ uwf-EM	0.15	0.135	0.145	0.143333	0.0062361										3	0.067	0.11	0.145				Column 3	3	0.43	0.143333	5.83333e-05				3	3		Observations		3	3
																						ANOVA								-0.5			Pearson Correlation		-0.327327
															AVG	0.06	0.11	0.143333				Source of Variation	SS	df	MS	F	P-value	F crit		0			Hypothesized Mean Difference		0
			%-dev vs control - batch-1	183.333	batch-2										SD	0.00571548	0.00408248	0.0062361				Between Groups	0.0105556	2	0.00527778	119.647	1.46349e-05	5.14325		2			df		2
				238.889	batch-3										p-value		0.007112	0.00338139				Within Groups	0.000264667	6	4.41111e-05					-8.29502			t Stat		-12.0983
																	statistically significant					Total	0.0108202	8						0.007112			P(T<=t) one-tail		0.00338139
															Δ [%]		183.333	238.889												2.91999			t Critical one-tail		2.91999
															Δ [%]															0.014224			P(T<=t) two-tail		0.00676277
																						ANOVA summary table from above for IL-6, IL-1a, IL-8 and hBD-2								4.30265			t Critical two-tail		4.30265
source data manually generated from Alberto ppt-graph																							F	P	Fcrit
HACAT data set on time series																						IL-6	22.75	0.00158136	5.14325
HC-CTRL				avg	stdev																	ILK-a	14.9778	0.00464679	5.14325					CTrl vs MF			0 hrs		Ctrl vs MF-uwf-EM			CTrl vs MF			24 hrs		Ctrl vs MF-uwf-EM			CTrl vs MF			48 hrs
0	0.853	0.875	0.916	0.881333	0.0261066										HaCaT avg	0	24	48	72			IL-8	17.1236	0.00331317	5.14325					Variable 1	Variable 2				Variable 1	Variable 2		Variable 1	Variable 2				Variable 1	Variable 2		Variable 1	Variable 2
24	0.991	1.106	1.117	1.07133	0.0569815										CTRL	0.881333	1.07133	1.45033	1.67			hBD-2	119.647	1.46349e-05	5.14325					0.881333	0.848		Mean		0.881333	0.884		1.07133	1.395		Mean		1.07133	1.307		1.45033	1.59467		Mean
48	1.396	1.491	1.464	1.45033	0.0399694										+Mf	0.848	1.395	1.59467	1.70533											0.00102233	0.002353		Variance		0.00102233	0.000117		0.00487033	0.000361		Variance		0.00487033	0.003249		0.00239633	0.0226503		Variance
72	1.495	1.845	1.67	1.67	0.142887										+Mf+EM	0.884	1.307	1.49367	1.643											3	3		Observations		3	3		3	3		Observations		3	3		3	3		Observations
HC+M.f																						Cohen-d		off/on						0.00168767			Pooled Variance		0.000569667			0.00261567			Pooled Variance		0.00405967			0.0125233			Pooled Variance
0	0.875	0.877	0.792	0.848	0.0396064																		0 hrs	stdev	d	p-value				0			Hypothesized Mean Difference		0			0			Hypothesized Mean Difference		0			0			Hypothesized Mean Difference
24	1.376	1.414	1.395	1.395	0.0155134										HaCaT std	0	24	48	72				HaCat + M.furfur	0.0474365	-0.702694	0.188294	…. statistically not significant			4			df		4			4			df		4			4			df
48	1.444	1.595	1.745	1.59467	0.122883										CTRL	0.0261066	0.0569815	0.0399694	0.142887				HaCat + M.furfur + uwf-EM	0.02756	0.0967585	0.448885	…. statistically not significant			0.993759			t Stat		-0.136837			-7.7509			t Stat		-4.53			-1.57962			t Stat
72	1.705	1.813	1.598	1.70533	0.0877737										+Mf	0.0396064	0.0155134	0.122883	0.0877737				24 hrs	stdev	d	p-value				0.188294			P(T<=t) one-tail		0.448885			0.000746435			P(T<=t) one-tail		0.00528866			0.0946713			P(T<=t) one-tail
Hc+Mf+EM															+Mf+EM	0.00883176	0.0465403	0.0469491	0.178813				HaCat + M.furfur	0.0590555	5.48072	0.000746435	…. highly significant			2.13185			t Critical one-tail		2.13185			2.13185			t Critical one-tail		2.13185			2.13185			t Critical one-tail
0	0.896	0.875	0.881	0.884	0.00883176																		HaCat + M.furfur + uwf-EM	0.0735723	3.2032	0.00528866	…. highly significant			0.376589			P(T<=t) two-tail		0.897771			0.00149287			P(T<=t) two-tail		0.0105773			0.189343			P(T<=t) two-tail
24	1.25	1.307	1.364	1.307	0.0465403																		48 hrs	stdev	d	p-value				2.77645			t Critical two-tail		2.77645			2.77645			t Critical two-tail		2.77645			2.77645			t Critical two-tail
48	1.551	1.494	1.436	1.49367	0.0469491																		HaCat + M.furfur	0.12922	1.11696	0.0946713	…. statistically not significant
72	1.862	1.643	1.424	1.643	0.178813																		HaCat + M.furfur + uwf-EM	0.0616586	0.702795	0.188263	…. statistically not significant			24 hrs result - not statistically significant
																							72 hrs	stdev	d	p-value				Variable 1	Variable 2				Variable 1	Variable 2
																							HaCat + M.furfur	0.167693	0.210703	0.390278	…. statistically not significant			614.667	630.333		Mean		619.667	629.667
CFU M.furfur																							HaCat + M.furfur + uwf-EM	0.22889	-0.117961	0.437802	…. statistically not significant			709.333	1521.33		Variance		5161.33	1920.33
24 hr				avg	stdev										24hrs trial	uwf-EM off		HaCaT + uwf-EM												3	3		Observations		3	3
uwf-EM off	644	592	608	614.667	26.6333											on	off	on	off											-0.979323			Pooled Variance		-0.999815
uwf-EM on	591	669	631	630.333	39.0043										avg	614.667	630.333	619.667	629.667			Cohen-d		off/on						0			Hypothesized Mean Difference		0
HaCaT + uwf-EM off	601	699	559	619.667	71.8424										StDev	26.6333	39.0043	71.8424	43.8216				24hrs	stdev	d	p-value				2			df		2
HaCaT + uwf-EM on	642	581	666	629.667	43.8216																		uwf-EM	47.2299	0.331711	0.359059				-0.41549			t Stat		-0.149755
48 hr				avg	stdev										48hrs trial	uwf-EM off		HaCaT + uwf-EM					HaCat + uwf-EM	84.1526	0.118832	0.447348	…. statistically not significant			0.359059			P(T<=t) one-tail		0.447348
uwf-EM off	832	762	866	820	53.0283											on	off	on	off				48hrs	stdev	d	p-value				2.91999			t Critical one-tail		2.91999
uwf-EM on	466	584	550	533.333	60.7399										avg	820	533.333	714.667	465.333				uwf-EM	80.6308	3.5553	0.0181866				0.718118			P(T<=t) two-tail		0.894696
HaCaT + uwf-EM off	789	714	641	714.667	74.0023										StDev	53.0283	60.7399	74.0023	69.515				HaCat + uwf-EM	101.532	2.45572	6.52236e-05	…. highly significant			4.30265			t Critical two-tail		4.30265
HaCaT + uwf-EM on	534	467	395	465.333	69.515
															Δ [%]		34.9593		34.8881											48 hrs result - statistically significant
	uwf-EM		HaCaT + uwf-EM																											Variable 1	Variable 2				Variable 1	Variable 2
CFUs x106	No	Yes	No	Yes																										820	533.333		Mean		714.667	465.333
24 hr	615	630	620	630																										2812	3689.33		Variance		5476.33	4832.33
48 hr	820	533	715	465																										3	3		Observations		3	3
																														-0.462599			Pooled Variance		0.999592
NFA-1000 in [nT]																														0			Hypothesized Mean Difference		0
Trials	min	max	avg	stdev	95th%ile		Trials	min	max	avg	stdev	95th%ile																		2			df		2
backgnd-1	0.5	2.9	0.98	0.4	1.82		uwf-EM	7.4	12.5	9.46	0.58	10.45																		5.09921			t Stat		87.5468
backgnd-2	0.5	2.3	0.94	0.33	1.58		uwf-EM	6.7	12.8	9.29	0.62	10.25																		0.0181866			P(T<=t) one-tail		6.52236e-05
backgnd-3	0.5	3.9	0.98	0.4	1.64		uwf-EM	7.3	12.4	9.18	0.54	10.08																		2.91999			t Critical one-tail		2.91999
																														0.0363733			P(T<=t) two-tail		0.000130447
avg	0.5	3.03333	0.966667	0.376667	1.68			7.13333	12.5667	9.31	0.58	10.26																		4.30265			t Critical two-tail		4.30265
std	0	0.80829	0.023094	0.0404145	0.1249			0.378594	0.208167	0.141067	0.04	0.185203
